# Supplementary material for: Inflammatory Stimuli Responsive Non-Faradaic, Ultrasensitive Combinatorial Electrochemical Urine Biosensor
Source: Sensors (Basel). 2022 Oct 13;22(20):7757. doi: 10.3390/s22207757 (PMC9611881; doi:10.3390/s22207757)
Supplement: Supplementary file 1 [file sensors-22-07757-s001.zip]

Archive with 1 entries (1 files):
- sensors-1926763-supplementary.pdf
